# Supplementary material for: Effect of Magnetic Heating on Stability of Magnetic Colloids
Source: Nanomaterials (Basel). 2022 Sep 3;12(17):3064. doi: 10.3390/nano12173064 (PMC9458204; doi:10.3390/nano12173064)
Supplement: Supplementary file 1 [file nanomaterials-12-03064-s001.zip]

Archive with 1 entries (1 files):
- nanomaterials-1844430-supplementary.pdf
